# Supplementary material for: Mental Health and Substance Use Associated with Hospitalization among People with COVID-19: A Population-Based Cohort Study
Source: Viruses. 2021 Oct 31;13(11):2196. doi: 10.3390/v13112196 (PMC8624346; doi:10.3390/v13112196)
Supplement: Supplementary file 1 [file viruses-13-02196-s001.zip]

Archive with 1 entries (1 files):
- Supplementary__COVID-19_hospitalization_mental_BC.pdf
